# Supplementary material for: The Internal Anatomy and Water Current System of Cambrian Archaeocyaths of South China
Source: Life (Basel). 2024 Jan 23;14(2):167. doi: 10.3390/life14020167 (PMC10890368; doi:10.3390/life14020167)
Supplement: Supplementary file 1 [file life-14-00167-s001.zip]

Archive with 2 entries (2 files):
- Video S1-3D-visualization of archaeocyaths with canals (ELI-XX-XND-1-12).avi
- Video S2-3D-visualization of archaeocyaths with canals (ELI-XX-XND-1-14).avi
